# Supplementary material for: Optimizing Tissue Sampling Timing for Accurate Gene Expression Analysis
Source: Int J Mol Sci. 2025 Sep 3;26(17):8581. doi: 10.3390/ijms26178581 (PMC12429838; doi:10.3390/ijms26178581)
Supplement: Supplementary file 1 [file ijms-26-08581-s001.zip › Table S1.xlsx]

## Sheet: Blad1
Table S1. Differentially expressed genes between pre- and post-surgery samples in the exploratory study.
Gene	Raw p-value	Corrected p-value	Up-/Down-regulated	Fold change
		p<0.001
FOS	3.0377116857464e-10	1.08142536012572e-07
OSM	2.14862973351066e-06	0.000382456092564898
NFX1	5.5433502705957e-06	0.000657810898777356
IL6	8.82531019511761e-06	0.000785452607365467
		p<0.01
IFNA2	2.05048841251317e-05	0.00145994774970937
VEGFA	2.49874703738528e-05	0.0014825899088486
ADORA1	4.64625209764672e-05	0.00188628191939744
CEBPB	4.7686902456677e-05	0.00188628191939744
CXCL2	4.71844310024122e-05	0.00188628191939744
IL10	6.83693027142425e-05	0.00243394717662703
PTGS2	7.73752296240482e-05	0.00250414379510556
IFNAR1	0.00012895728294256	0.00382573272729595
IL8	0.000139782407031573	0.0038278874540954
GPI	0.00016016845890209	0.00407285509779599
LIF	0.000223156195041051	0.00517935435206317
NAMPT	0.000232779970879244	0.00517935435206317
IL1B	0.000255791813010924	0.00535658149599347
TNFSF10	0.000339309517952369	0.00671078824394685
EDA	0.000558349589259707	0.00993862268882279
IL13RA1	0.000535266609803053	0.00993862268882279
PROCR	0.000588174041135129	0.00997095041162409
		p<0.05
FPR1	0.000655420172215844	0.0101447644047322
IFNA14	0.000630968937710523	0.0101447644047322
IK	0.000841247296218193	0.0115186168251414
KITLG	0.000827049108031089	0.0115186168251414
TNFSF15	0.000833260863132073	0.0115186168251414
TLR7	0.000915419413006132	0.0116389039653637
F3	0.000903956249826581	0.0116389039653637
S100A12	0.00102295241703828	0.0125576227746768
CCL4	0.00107645217337854	0.012773899124092
CCL2	0.0012512276255314	0.0139709685719973
CXCR3	0.0012558173997301	0.0139709685719973
CCR2	0.00156905376594102	0.0169267618386365
IL9R	0.00162872860771659	0.0170537465984442
CSF3	0.00177539557382998	0.0178533528844973
CX3CR1	0.00180539523551096	0.0178533528844973
TTN	0.00197706701404283	0.0185289040860789
CD4	0.00197780436873876	0.0185289040860789
CCL8	0.00230551436950279	0.018642095335203
NFATC3	0.00219866155500268	0.018642095335203
PARP4	0.00204228201916253	0.018642095335203
EBI3	0.00226927210297287	0.018642095335203
FASLG	0.00220506944568334	0.018642095335203
TNFSF9	0.00227002942510545	0.018642095335203
IL2RG	0.0023564446350678	0.018642095335203
PF4V1	0.00268971998645092	0.0208160938081854
IRF4	0.00287954488065394	0.0218110207981447
CAST	0.00307245062880815	0.022322294364402
TMBIM6	0.00301641152310781	0.022322294364402
INHBB	0.00321683658905924	0.0229038765141018
CD180	0.00350357034501379	0.0235334159023568
GUSB	0.00339726326484833	0.0235334159023568
IL23R	0.00348710214172765	0.0235334159023568
CCL3	0.00383514427416564	0.0236667883966849
TLR3	0.00370552141075295	0.0236667883966849
TLR6	0.00371670918810507	0.0236667883966849
LTA	0.00379023583536332	0.0236667883966849
IL17RB	0.0039223048185517	0.0236667883966849
IL22RA1	0.00389058455805383	0.0236667883966849
IL20	0.00416970660700545	0.0247402592015657
CXCL3	0.0042696078335293	0.0249177112907612
CTF1	0.00465525444202937	0.0267301706671364
BLNK	0.00545957600790713	0.0308509374415069
PTX3	0.00564633909856422	0.0314077612357635
CXCL14	0.00588860519325393	0.0322514376738215
TNFAIP6	0.00614890880211869	0.0324752404315238
XCL1	0.00614801137867127	0.0324752404315238
CD86	0.00620313581276297	0.0324752404315238
CD27	0.00634226362883598	0.0327224036502262
PROK2	0.00647308359215202	0.0329202536972303
CCL24	0.00725251929748627	0.0363647446465509
GAPDH	0.0074079904205901	0.0366283970795844
CXCR4	0.00784301850419366	0.0382481450341499
HRH1	0.00844296777351131	0.0406175206401355
ERBB2IP	0.00864295706967903	0.0410252362240765
NLRP12	0.00956826077892388	0.0442376732116481
ERBB2	0.00946593848577934	0.0442376732116481
GDF9	0.00987329603660137	0.0448920283108945
IFNW1	0.00996199504651873	0.0448920283108945
CCL17	0.010302755311869	0.0458472611378169
PTAFR	0.0108302445890377	0.0471869795888034
VPS45	0.0110014587243559	0.0471869795888034
FLT3LG	0.010932285949624	0.0471869795888034
CCL26	0.0115460105398777	0.0483574088493703
PTPRA	0.011499164771652	0.0483574088493703
APOL3	0.0120229004043918	0.049197155677741
NFE2L1	0.011910915676953	0.049197155677741
