# Supplementary material for: Optimizing Tissue Sampling Timing for Accurate Gene Expression Analysis
Source: Int J Mol Sci. 2025 Sep 3;26(17):8581. doi: 10.3390/ijms26178581 (PMC12429838; doi:10.3390/ijms26178581)
Supplement: Supplementary file 1 [file ijms-26-08581-s001.zip › Table S2.xlsx]

## Sheet: Blad1
Table S2. Genes investigated in the study
Gene name/TaqMan probe used
PTGS2-Hs00153133_m1
IL1R1-Hs00991002_m1
TNFRSF1A-Hs01042313_m1
TNFRSF1B-Hs00961748_m1
NOS3-Hs01574659_m1
PPARG-Hs01115513_m1
PPARA-Hs00947539_m1
PPARD-Hs04187066_g1
ADORA1-Hs00379752_m1
AHSG-Hs00155659_m1
18S-Hs99999901_s1
AIF1-Hs00610419_g1
APOA2-Hs00155788_m1
APOL3-Hs00600896_m1
AZU1-Hs00156049_m1
BCL6-Hs00277037_m1
BLNK-Hs00179459_m1
C3-Hs00163811_m1
C3AR1-Hs00377780_m1
CCL1-Hs00171072_m1
CCL11-Hs00237013_m1
CCL13-Hs00234646_m1
CCL16-Hs00171123_m1
CCL17-Hs00171074_m1
CCL18-Hs00268113_m1
CCL19-Hs00171149_m1
CCL2-Hs00234140_m1
CCL20-Hs01011368_m1
CCL21-Hs00989654_g1
CCL22-Hs01574247_m1
CCL23-Hs00270756_m1
CCL24-Hs00171082_m1
CCL25-Hs00608373_m1
18S-Hs99999901_s1
18S-Hs99999901_s1
CCL3-Hs00234142_m1
CCL26-Hs00171146_m1
CCL3L1;CCL3L3-Hs04191466_gH
CCL4-Hs01031494_m1
CCL5-Hs00174575_m1
CCL7-Hs00171147_m1
CCL8-Hs00271615_m1
CCR1-Hs00174298_m1
CCR2-Hs01560352_m1
CCR3-Hs00266213_s1
CCR4-Hs00747615_s1
CCR7-Hs01013469_m1
CD14-Hs00169122_g1
CD180-Hs01069872_m1
CD40-Hs00374176_m1
CD40LG-Hs00163934_m1
CD74-Hs00269961_m1
CD97-Hs00173542_m1
CEBPB-Hs00270923_s1
CKLF-Hs03047057_s1
CRP-Hs00265044_m1
CX3CL1-Hs00171086_m1
CXCL1-Hs00236937_m1
CXCL10-Hs00171042_m1
CXCL11-Hs00171138_m1
CXCL12-Hs00171022_m1
CXCL13-Hs00757930_m1
CXCL14-Hs01557413_m1
CXCL16-Hs00222859_m1
CXCL2-Hs00601975_m1
CXCL3-Hs00171061_m1
CXCL5-Hs00171085_m1
CXCL6-Hs00237017_m1
CXCL9-Hs00171065_m1
CYBB-Hs00166163_m1
DOCK2-Hs00386045_m1
EPHX2-Hs00157403_m1
F11R-Hs00375889_m1
FOS-Hs00170630_m1
FPR1-Hs04235426_s1
GPR68-Hs00268858_s1
HDAC4-Hs01041648_m1
HDAC5-Hs00608366_m1
HDAC9-Hs00206843_m1
HRH1-Hs00911670_s1
IFNA2-Hs00265051_s1
IL10-Hs00961622_m1
IL10RB-Hs00175123_m1
IL13-Hs00174379_m1
IL17A-Hs00174383_m1
IL17B-Hs00975262_m1
IL17C-Hs00171163_m1
IL17D-Hs00370528_m1
IL17F-Hs00369400_m1
IL18RAP-Hs00977695_m1
IL1A-Hs00174092_m1
IL1B-Hs01555410_m1
IL1F10-Hs00544661_m1
IL1RAP-Hs00895050_m1
IL1RN-Hs00893626_m1
IL20-Hs00218888_m1
IL22-Hs01574154_m1
IL25-Hs03044841_m1
IL31RA-Hs00371172_m1
IL5-Hs01548712_g1
IL8-Hs00174103_m1
IL9-Hs00914237_m1
IRF7-Hs01014809_g1
ITGB2-Hs00164957_m1
KNG1-Hs00357174_m1
LTB4R-Hs01938704_s1
LY75-Hs00982383_m1
LY86-Hs00169454_m1
LY96-Hs01026734_m1
MEFV-Hs00925524_m1
MGLL-Hs00200752_m1
MIF-Hs00236988_g1
MMP25-Hs01554789_m1
MYD88-Hs01573837_g1
NCR3-Hs01553309_g1
NFAM1-Hs00377608_m1
NFATC3-Hs00190046_m1
NFATC4-Hs00190037_m1
NFE2L1-Hs00231457_m1
NFKB1-Hs00765730_m1
NFRKB-Hs00196269_m1
NFX1-Hs00231192_m1
NLRP12-Hs00536435_m1
NMI-Hs00190768_m1
NR3C1-Hs00353740_m1
OLR1-Hs01552593_m1
PARP4-Hs00173105_m1
PLA2G2D-Hs00173860_m1
PLA2G7-Hs00965837_m1
PRDX5-Hs00738905_g1
PREX1-Hs00368207_m1
PRG2-Hs00794928_m1
PRG3-Hs00196082_m1
PROCR-Hs00941182_m1
PROK2-Hs01587689_m1
PTAFR-Hs00265392_s1
PTPRA-Hs00160751_m1
PTX3-Hs00173615_m1
REG3A-Hs00170171_m1
REG3G-Hs01595405_m1
S100A12-Hs00942835_g1
RIPK2-Hs01572686_m1
S100A8-Hs00374264_g1
SCUBE1-Hs00542698_m1
SELE-Hs00950401_m1
SERPINA3-Hs00153674_m1
SFTPD-Hs00358340_m1
SIGLEC1-Hs00988063_m1
SPACA3-Hs00420105_m1
SPP1-Hs00959010_m1
STAB1-Hs01109068_m1
SYK-Hs00895377_m1
TACR1-Hs00185530_m1
TIRAP-Hs00364644_m1
TLR1-Hs00413978_m1
TLR10-Hs01935337_s1
TLR2-Hs01014511_m1
TLR3-Hs01551078_m1
TLR4-Hs00152939_m1
TLR5-Hs00152825_m1
TLR6-Hs00271977_s1
TLR7-Hs01933259_s1
TLR8-Hs00607866_mH
TLR9-Hs00370913_s1
TNF-Hs00174128_m1
TNFAIP6-Hs01113602_m1
TOLLIP-Hs01553188_m1
TPST1-Hs00234324_m1
VPS45-Hs00273144_m1
XCR1-Hs00245540_s1
AIMP1-Hs00171131_m1
CCL27-Hs00171157_m1
CCL28-Hs00219797_m1
CYP26B1-Hs01011223_m1
PF4V1-Hs01891271_s1
PPBP-Hs00234077_m1
PXMP2-Hs00360595_m1
XCL1-Hs00751481_s1
BMP1-Hs00241807_m1
BMP2-Hs00154192_m1
BMP3-Hs00609638_m1
BMP7-Hs00233476_m1
CAST-Hs00156280_m1
CD70-Hs00174297_m1
CLC-Hs00171342_m1
CMTM1-Hs00364874_m1
CMTM2-Hs01556967_m1
CSF1-Hs00174164_m1
CSF2-Hs00929873_m1
CSF3-Hs00738432_g1
CTF1-Hs00173498_m1
EBI3-Hs01057148_m1
EDA-Hs03025596_s1
EPO-Hs01071097_m1
ERBB2-Hs01001580_m1
ERBB2IP-Hs01049966_m1
FASLG-Hs00181225_m1
FGF10-Hs00610298_m1
FGF12-Hs00912823_m1
TYMP-Hs00157317_m1
FIGF-Hs01128657_m1
FLT3LG-Hs00957747_m1
GDF2-Hs00211913_m1
GDF3-Hs00220998_m1
GDF5-Hs00167060_m1
GDF6-Hs01377663_m1
GDF9-Hs00193364_m1
GLMN-Hs00369640_m1
GPI-Hs00976711_m1
GREM1-Hs01879841_s1
GREM2-Hs03986140_s1
GRN-Hs00173570_m1
IFNA1-Hs00256882_s1
IFNA14-Hs00353663_s1
IFNA4-Hs01681284_sH
IFNA8-Hs00266883_s1
IFNB1-Hs01077958_s1
IFNG-Hs00989291_m1
IFNK-Hs00737883_m1
IFNW1-Hs00958789_s1
IK-Hs00246112_m1
IL11-Hs00174148_m1
IL12A-Hs01073447_m1
IL12B-Hs01011518_m1
IL15-Hs01003716_m1
IL16-Hs00189606_m1
IL18-Hs01038788_m1
IL19-Hs00604657_m1
IL2-Hs00174114_m1
IL21-Hs00222327_m1
IL23A-Hs00372324_m1
IL24-Hs01114274_m1
IL26-Hs00218189_m1
IL27-Hs00377366_m1
IFNL1-Hs00601677_g1
IL3-Hs00174117_m1
IL32-Hs00170403_m1
IL4-Hs00174122_m1
IL6-Hs00985639_m1
IL7-Hs00174202_m1
INHA-Hs00171410_m1
INHBA-Hs01081598_m1
INHBB-Hs00173582_m1
KITLG-Hs00241497_m1
LEFTY1-Hs00764128_s1
LEFTY2-Hs00745761_s1
LIF-Hs00171455_m1
LTA-Hs04188773_g1
LTB-Hs00242739_m1
MDK-Hs00171064_m1
NODAL-Hs00415443_m1
OSM-Hs00171165_m1
PDGFA-Hs00964426_m1
PDGFB-Hs00966522_m1
PRL-Hs00168730_m1
PTN-Hs01085690_m1
SDCBP-Hs01045460_g1
SECTM1-Hs00171088_m1
SIVA1-Hs00276002_m1
SLCO1A2-Hs00366488_m1
SLURP1-Hs00363489_m1
SOCS2-Hs00919620_m1
SPRED1-Hs00544790_m1
SRGAP1-Hs00381035_m1
THPO-Hs01061346_m1
TNFRSF11B-Hs00900358_m1
TNFSF10-Hs00921974_m1
TNFSF11-Hs00243522_m1
TNFSF13-Hs00601664_g1
TNFSF13B-Hs00198106_m1
TNFSF14-Hs00542477_m1
TNFSF15-Hs00270802_s1
TNFSF18-Hs00183225_m1
TNFSF4-Hs00182411_m1
TNFSF8-Hs00174286_m1
TNFSF9-Hs00169409_m1
TRAP1-Hs00212474_m1
VEGFA-Hs00900055_m1
VEGFB-Hs00173634_m1
YARS-Hs00169373_m1
CNTFR-Hs00181798_m1
CSF2RA-Hs00531296_g1
CSF2RB-Hs00166144_m1
CSF3R-Hs00167918_m1
EPOR-Hs00959427_m1
F3-Hs01076029_m1
GFRA1-Hs00237133_m1
GFRA2-Hs00176393_m1
GHR-Hs00174872_m1
IFNAR1-Hs01066115_m1
IFNAR2-Hs01022060_m1
IFNGR1-Hs00988304_m1
IFNGR2-Hs00194264_m1
IL10RA-Hs00155485_m1
IL11RA-Hs00234415_m1
IL12RB1-Hs00538167_m1
IL36G-Hs00219742_m1
IL37-Hs00367201_m1
IL36B-Hs00758166_m1
NAMPT-Hs00237184_m1
IFNE-Hs00703565_s1
MSTN-Hs00976237_m1
CERS1-Hs04195319_s1
IL13RA1-Hs00609817_m1
IL13RA2-Hs00152924_m1
IL15RA-Hs00542604_m1
IL17RA-Hs01064648_m1
IL17RB-Hs00218889_m1
IL18R1-Hs00977691_m1
IL1RL1-Hs00545033_m1
IL1R2-Hs01030384_m1
IL1RAPL2-Hs00213600_m1
IL1RL2-Hs00909276_m1
IL20RA-Hs00205346_m1
IL21R-Hs00222310_m1
IL22RA1-Hs00222035_m1
IL22RA2-Hs00364814_m1
IFNLR1-Hs00417120_m1
IL2RA-Hs00907779_m1
IL2RB-Hs01081697_m1
IL2RG-Hs00953624_m1
GUSB-Hs00939627_m1
IL3RA-Hs00608141_m1
IL4R-Hs00166237_m1
IL6R-Hs01075666_m1
IL6ST-Hs00174360_m1
IL7R-Hs00902334_m1
IL9R-Hs01108522_m1
LEPR-Hs00174497_m1
LIFR-Hs01123581_m1
MPL-Hs00180489_m1
OSMR-Hs00384276_m1
PRLR-Hs01061477_m1
TTN-Hs00399225_m1
B2M-Hs00984230_m1
CCR10-Hs00706455_s1
CCR5-Hs00152917_m1
CCR6-Hs01890706_s1
CCR8-Hs00174764_m1
CCR9-Hs01890924_s1
ACKR4-Hs00664347_s1
CCRL2-Hs00243702_s1
CX3CR1-Hs01922583_s1
CXCR3-Hs01847760_s1
CXCR4-Hs00607978_s1
CXCR6-Hs01890898_s1
ASB1-Hs00211548_m1
CD27-Hs00386811_m1
CD28-Hs01007422_m1
CD4-Hs01058407_m1
CD86-Hs01567026_m1
CD80-Hs00175478_m1
INS-Hs02741908_m1
IRF4-Hs01056533_m1
NOX5-Hs00225846_m1
S100B-Hs00389217_m1
SIGIRR-Hs00222347_m1
TMBIM6-Hs00162661_m1
IL23R-Hs00332759_m1
APCS-Hs00356632_g1
APOL2-Hs00603146_m1
F2-Hs01011988_m1
F8-Hs00252034_m1
FN1-Hs00365052_m1
HPRT1-Hs02800695_m1
ITIH4-Hs00387153_m1
LBP-Hs01084621_m1
SAA4-Hs01050250_m1
SERPINA1-Hs01097800_m1
SERPINF2-Hs00168686_m1
STAT3-Hs01047580_m1
MUC4-Hs00366414_m1
CXCR2-Hs01891184_s1
CXCR1-Hs00174146_m1
CXCR5-Hs00173527_m1
IL5RA-Hs00602482_m1
CD276-Hs00987207_m1
ACTB-Hs99999903_m1
GAPDH-Hs02758991_g1
CCL4;CCL4L2;CCL4L1-Hs00605740_g1
HDAC7-Hs00248789_m1
CARD18-Hs01043258_m1
RPL13A-Hs01926559_g1
