# Supplementary material for: Optimizing Tissue Sampling Timing for Accurate Gene Expression Analysis
Source: Int J Mol Sci. 2025 Sep 3;26(17):8581. doi: 10.3390/ijms26178581 (PMC12429838; doi:10.3390/ijms26178581)
Supplement: Supplementary file 1 [file ijms-26-08581-s001.zip › Table S3.xlsx]

## Sheet: Blad1
Table S3. Genes validated in a set of ten paired pre- and post- surgery samples.
Gene	Assay ID
IL6	Hs00985639_m1
ADORA1	Hs00181231_m1
GPI	Hs00976715_m1
NFX1	Hs00231192_m1
FOS	Hs04194186_s1
18S5	Hs03928985_g1
GUSB	Hs00939627_m1
